# Supplementary material for: Molecular and Pharmacological Characterization of β-Adrenergic-like Octopamine Receptors in the Endoparasitoid Cotesia chilonis (Hymenoptera: Braconidae)
Source: Int J Mol Sci. 2022 Nov 22;23(23):14513. doi: 10.3390/ijms232314513 (PMC9740559; doi:10.3390/ijms232314513)
Supplement: Supplementary file 1 [file ijms-23-14513-s001.zip]

Archive with 1 entries (1 files):
- ijms-1989056-supplementary.pdf
